# Supplementary material for: Multiomics-Based Signaling Pathway Network Alterations in Human Non-functional Pituitary Adenomas
Source: Front Endocrinol (Lausanne). 2019 Dec 17;10:835. doi: 10.3389/fendo.2019.00835 (PMC6928143; doi:10.3389/fendo.2019.00835)
Supplement: Supplementary file 1 [file Presentation_1.zip]

Archive with 16 entries (16 files):
- Supplemental Figure 1_v1.ppt
- Supplemental Figure 2_v1.pdf
- Supplemental Figure 3_v1.pdf
- Supplemental Figure 4_v1.pdf
- Supplemental Table 1_v2.pdf
- Supplemental Table 2-1.pdf
- Supplemental Table 2-2.pdf
- Supplemental Table 3.pdf
- Supplemental Table 4.pdf
- Supplemental Table 5_v1.pdf
- Supplemental Table 6_v1.pdf
- Supplemental Table 7_v1.pdf
- Supplemental Table 8_v1.pdf
- Supplemental materials 1.1.pdf
- Supplemental materials 1.2.ppt
- Supplemental materials 1.3.pdf
