# Supplementary material for: Multiomics-Based Signaling Pathway Network Alterations in Human Non-functional Pituitary Adenomas
Source: Front Endocrinol (Lausanne). 2019 Dec 17;10:835. doi: 10.3389/fendo.2019.00835 (PMC6928143; doi:10.3389/fendo.2019.00835)
Supplement: Supplementary file 3 [file Presentation_3.zip]

Archive with 9 entries (9 files):
- Supplemental materials 4.1.pdf
- Supplemental materials 4.2.ppt
- Supplemental materials 4.3.pdf
- Supplemental materials 5.1.pdf
- Supplemental materials 5.2.ppt
- Supplemental materials 5.3.pdf
- Supplemental materials 6.1.pdf
- Supplemental materials 6.2.ppt
- Supplemental materials 6.3.pdf
